# Supplementary material for: Genetic diversity and evolutionary patterns of Taraxacum kok‐saghyz Rodin
Source: Ecol Evol. 2021 May 7;11(12):7917–26. doi: 10.1002/ece3.7622 (PMC8216896; doi:10.1002/ece3.7622)
Supplement: Supplementary file 1 — Table S1 [file ECE3-11-7917-s001.xlsx]

## Sheet: Table S1
Table S1. Summary information of the 58 Taraxacum kok-saghyz Rodin accessions.
Code	crown diameter (CD)/cm	beginning of flowering (BF)	leaf length (LL)/cm	leaf width (LW)/cm	leaf thickness (LT)/cm	scape number (SN)	scape length (SL)	scape diameter (SD)	Sampling locations	longitude and latitude
A1	12.87	332	5.37	1.57	0.76	17	12.36	2.75	meadow in Zhaosu County of Xinjiang	E80.77, N42.74
A2	14.68	333	6.56	1.64	1.37	12	12.37	1.69	meadow in Zhaosu County of Xinjiang
A3	9.23	329	5.56	2.33	1.39	6	14.83	2.7	meadow in Zhaosu County of Xinjiang
A4	13.5	327	5.9	1.7	1.39	6	9.85	1.75	meadow in Zhaosu County of Xinjiang
A5	17.63	332	7.75	1.96	1.55	7	17.28	1.63	meadow in Zhaosu County of Xinjiang
A6	17.86	329	7.15	1.65	1.34	19	12.73	1.84	meadow in Zhaosu County of Xinjiang
A7	7.41	326	3.66	1.3	0.88	4	5.31	1.34	meadow in Zhaosu County of Xinjiang
A8	11.95	329	7.09	2.17	1.48	3	13.55	2.14	meadow in Zhaosu County of Xinjiang
A9	18.59	335	6.67	1.76	1.49	9	17.26	2.08	meadow in Zhaosu County of Xinjiang
A10	18.21	328	6.43	1.79	1.24	13	18.19	2.27	meadow in Zhaosu County of Xinjiang
A11	15.34	327	6.21	2.18	0.95	7	7.43	0.8	meadow in Zhaosu County of Xinjiang
A12	20.62	328	8.98	1.27	0.88	27	18.94	2.2	meadow in Zhaosu County of Xinjiang
A13	16.66	328	5.79	2.73	1.23	15	15.29	1.76	meadow in Zhaosu County of Xinjiang
A14	15.2	329	5.24	1.64	1.12	30	11.56	2.13	meadow in Zhaosu County of Xinjiang
A15	15.4	327	5.66	0.9	1.32	21	14.5	2.16	meadow in Zhaosu County of Xinjiang
B16	21.46	326	11.81	2.33	1.3	19	18.44	2.75	Tekes River Wetland in Zhaosu County of Xinjiang	E81.05, N42.76
B17	16.51	332	6.11	1.84	1.49	8	6.26	1.88	Tekes River Wetland in Zhaosu County of Xinjiang
B18	16.78	330	6.95	1.89	1.26	7	17.63	2.27	Tekes River Wetland in Zhaosu County of Xinjiang
B19	10.99	325	5.23	2.01	1.13	12	6.86	1.63	Tekes River Wetland in Zhaosu County of Xinjiang
B20	15.3	329	6.96	1.71	1.1	7	9.02	1.1	Tekes River Wetland in Zhaosu County of Xinjiang
B21	19.35	332	8.53	2.09	1.32	11	19.89	1.98	Tekes River Wetland in Zhaosu County of Xinjiang
B22	7.47	328	4.28	1.15	1.09	14	8.39	1.71	Tekes River Wetland in Zhaosu County of Xinjiang
B23	14.22	330	5.59	1.68	1.43	14	12.61	2.01	Tekes River Wetland in Zhaosu County of Xinjiang
B24	15.08	327	5.09	1.45	1.16	11	16.11	1.77	Tekes River Wetland in Zhaosu County of Xinjiang
B25	15.1	331	7.07	2.16	1.07	24	15.23	0.99	Tekes River Wetland in Zhaosu County of Xinjiang
B26	15.34	325	7.44	1.88	1.26	5	15.11	1.97	Tekes River Wetland in Zhaosu County of Xinjiang
B27	20.45	333	10.43	2.36	1.4	6	13.37	1.51	Tekes River Wetland in Zhaosu County of Xinjiang
B28	17.67	329	10.64	1.97	1.24	14	7.75	1.53	Tekes River Wetland in Zhaosu County of Xinjiang
B29	21.62	327	11.9	2.26	1.37	8	23.74	1.91	Tekes River Wetland in Zhaosu County of Xinjiang
B30	18.69	329	8.49	2.78	1.26	8	17.34	2.4	Tekes River Wetland in Zhaosu County of Xinjiang
C31	21.4	328	9.31	1.84	1.32	13	17.31	1.69	Tekes River Wetland in Tekes County of Xinjiang	E81.91, N43.22
C32	28.45	334	13.65	2.87	1.81	17	19.85	2.89	Tekes River Wetland in Tekes County of Xinjiang
C33	22.89	326	9.72	1.85	1.43	10	16.72	2.85	Tekes River Wetland in Tekes County of Xinjiang
C34	35.39	331	16.54	2.79	2.14	16	20.01	3.03	Tekes River Wetland in Tekes County of Xinjiang
C35	22.08	327	10.52	2.27	1.49	15	19.06	3.19	Tekes River Wetland in Tekes County of Xinjiang
C36	30.78	332	13.58	2.52	2.35	12	12.75	2.69	Tekes River Wetland in Tekes County of Xinjiang
C37	21.74	326	9.8	1.8	2.79	13	10.85	1.78	Tekes River Wetland in Tekes County of Xinjiang
C38	33.79	329	16.3	4.1	1.79	15	28.8	2.42	Tekes River Wetland in Tekes County of Xinjiang
C39	25.39	330	14.13	2.48	1.48	20	9.21	2.25	Tekes River Wetland in Tekes County of Xinjiang
C40	32.15	329	14.56	2.08	1.53	16	17.59	2.37	Tekes River Wetland in Tekes County of Xinjiang
C41	22.24	328	11.54	2.26	2.63	9	15.49	1.98	Tekes River Wetland in Tekes County of Xinjiang
C42	30.17	334	13.08	2.91	1.79	8	17.84	2.52	Tekes River Wetland in Tekes County of Xinjiang
C43	23.15	329	15.34	2.52	1.78	10	16.68	1.99	Tekes River Wetland in Tekes County of Xinjiang
C44	20.32	332	10.6	1.9	1.44	12	5.31	2.05	Tekes River Wetland in Tekes County of Xinjiang
D45	23.5	340	11.88	1.8	1.68	12	13.25	1.55	Tuzkol lake in Kazakhstan	E79.97，N43.01
D46	15.4	346	8.86	4.1	1.24	17	22.15	1.21	Tuzkol lake in Kazakhstan
D47	18.6	330	10.95	1.85	1.3	16	16.11	0.88	Tuzkol lake in Kazakhstan
D48	16.5	336	10.62	2.79	2.17	21	15.23	3.03	Tuzkol lake in Kazakhstan
D49	15.6	345	11.52	1.79	1.49	13	15.11	2.14	Tuzkol lake in Kazakhstan
D50	16.6	347	9.32	1.48	2.35	16	10.85	1.49	Tuzkol lake in Kazakhstan
D51	18.7	348	9.9	1.66	2.79	15	18.8	2.35	Tuzkol lake in Kazakhstan
D52	20.1	339	10.3	1.71	1.79	12	13.08	3.19	Tuzkol lake in Kazakhstan
D53	18.5	348	8.02	2.36	2.36	20	18.19	2.69	Tuzkol lake in Kazakhstan
D54	16.5	352	7.62	1.15	1.52	17	22.15	1.78	Tuzkol lake in Kazakhstan
D55	18.8	355	12.23	3.26	2.33	14	16.72	2.42	Tuzkol lake in Kazakhstan
D56	15.2	354	5.69	2.91	1.7	14	12.75	1.63	Tuzkol lake in Kazakhstan
D57	12.6	347	7.02	1.88	1.96	11	10.85	1.23	Tuzkol lake in Kazakhstan
D58	10.5	332	6.62	2.36	1.7	12	8.8	1.34	Tuzkol lake in Kazakhstan
