# Supplementary material for: Genetic diversity and evolutionary patterns of Taraxacum kok‐saghyz Rodin
Source: Ecol Evol. 2021 May 7;11(12):7917–26. doi: 10.1002/ece3.7622 (PMC8216896; doi:10.1002/ece3.7622)
Supplement: Supplementary file 2 — Table S2 [file ECE3-11-7917-s002.xlsx]

## Sheet: Table S2
Table S2 Statistics information of SNP detected in this study.
SNP Category	Number of SNP	Percentage (%)
Exonic-total	64661	12.32
synonymous	34781	6.63
non-synonymous	29012	5.53
stop gain	823	0.16
stop loss	45	0.01
Splicing	199	0.04
Intronic	27384	5.22
Intergenic	386709	73.69
Upstream	25445	4.85
Downstream	18537	3.53
