# Supplementary material for: Genetic diversity and evolutionary patterns of Taraxacum kok‐saghyz Rodin
Source: Ecol Evol. 2021 May 7;11(12):7917–26. doi: 10.1002/ece3.7622 (PMC8216896; doi:10.1002/ece3.7622)
Supplement: Supplementary file 3 — Table S3 [file ECE3-11-7917-s004.xlsx]

## Sheet: Table S3 GO Annotation analysis
Table S3 Function annotation analysis of 80 genes in selective sweep regions.
Unigene ID	GO	KEGG	eggNOG	eggNOG_Category	Swissprot	NR
GWHGAAAA001233	GO:0016021	-	virNOG11396	S	-	gi|976925106|gb|KVI09021.1| PC-Esterase [Cynara cardunculus var. scolymus]
GWHGAAAA001750	GO:0016021;GO:0003333;GO:0015171	-	virNOG02970	E	sp|Q8L4X4|GAT2_ARATH Probable GABA transporter 2 OS=Arabidopsis thaliana GN=At5g41800 PE=2 SV=1	gi|976902141|gb|KVH90099.1| hypothetical protein Ccrd_007993 [Cynara cardunculus var. scolymus]
GWHGAAAA001886	GO:0005524;GO:0006298;GO:0030983	K08737	virNOG08020	L	sp|O04716|MSH6_ARATH DNA mismatch repair protein MSH6 OS=Arabidopsis thaliana GN=MSH6 PE=1 SV=2	gi|976929605|gb|KVI12447.1| DNA mismatch repair protein Msh6 [Cynara cardunculus var. scolymus]
GWHGAAAA002192	GO:0016020	K00521	virNOG00376	QP	sp|Q3KTM0|FRO7_ARATH Ferric reduction oxidase 7, chloroplastic OS=Arabidopsis thaliana GN=FRO7 PE=2 SV=1	gi|976927535|gb|KVI11187.1| cytochrome b245, heavy chain [Cynara cardunculus var. scolymus]
GWHGAAAA004450	GO:0016021	K10251	virNOG06778;virNOG08907	Q	sp|Q8L9C4|KCR1_ARATH Very-long-chain 3-oxoacyl-CoA reductase 1 OS=Arabidopsis thaliana GN=KCR1 PE=1 SV=1	gi|747101331|ref|XP_011098792.1| PREDICTED: very-long-chain 3-oxoacyl-CoA reductase 1-like [Sesamum indicum]
GWHGAAAA004833	GO:0016020;GO:0050896	-	virNOG39528;virNOG32911;virNOG13489	ST	sp|Q40392|TMVRN_NICGU TMV resistance protein N OS=Nicotiana glutinosa GN=N PE=1 SV=1	gi|1027091634|ref|XP_016646924.1| PREDICTED: TMV resistance protein N-like [Prunus mume]
GWHGAAAA005018	GO:0005639	-	virNOG00472	S	-	gi|976901735|gb|KVH89727.1| Inner nuclear membrane protein MAN1 [Cynara cardunculus var. scolymus]
GWHGAAAA005916	-	-	virNOG13813	R	sp|Q9FZK1|FBX6_ARATH F-box only protein 6 OS=Arabidopsis thaliana GN=FBX6 PE=2 SV=1	gi|976921040|gb|KVI05743.1| F-box associated interaction domain-containing protein [Cynara cardunculus var. scolymus]
GWHGAAAA006206	GO:0003779;GO:0005524;GO:0003774;GO:0016459;GO:0016021	K10357	virNOG00897	Z	sp|F4I460|MYO8_ARATH Myosin-8 OS=Arabidopsis thaliana GN=XI-B PE=2 SV=1	gi|976903120|gb|KVH91043.1| Dil domain-containing protein [Cynara cardunculus var. scolymus]
GWHGAAAA006335	-	-	virNOG22022	S	-	gi|976899834|gb|KVH88201.1| Protein of unknown function DUF4228 [Cynara cardunculus var. scolymus]
GWHGAAAA006338	-	K12824	virNOG03895	K	sp|Q9LT25|PR40C_ARATH Pre-mRNA-processing protein 40C OS=Arabidopsis thaliana GN=MED35C PE=1 SV=1	gi|359473511|ref|XP_002272014.2| PREDICTED: pre-mRNA-processing protein 40C isoform X1 [Vitis vinifera] gi|297738259|emb|CBI27460.3| unnamed protein product [Vitis vinifera]
GWHGAAAA006908	GO:0003677	K09338	-	-	-	gi|1032374|gb|AAA79779.1| homeodomain protein, partial [Helianthus annuus]
GWHGAAAA010299	GO:0005840;GO:0006412;GO:0003735;GO:0008097	-	virNOG19721	O	sp|Q1QDH0|RL18_PSYCK 50S ribosomal protein L18 OS=Psychrobacter cryohalolentis (strain K5) GN=rplR PE=3 SV=1	gi|567878549|ref|XP_006431833.1| hypothetical protein CICLE_v10002842mg [Citrus clementina] gi|568833716|ref|XP_006471023.1| PREDICTED: 50S ribosomal protein L18 [Citrus sinensis] gi|557533955|gb|ESR45073.1| hypothetical protein CICLE_v10002842mg [Citrus clementina]
GWHGAAAA010703	GO:0005524;GO:0004672;GO:0006468	-	virNOG05765	T	sp|Q9FPR3|EDR1_ARATH Serine/threonine-protein kinase EDR1 OS=Arabidopsis thaliana GN=EDR1 PE=1 SV=1	gi|703149806|ref|XP_010109694.1| Serine/threonine-protein kinase [Morus notabilis] gi|587937352|gb|EXC24164.1| Serine/threonine-protein kinase [Morus notabilis]
GWHGAAAA011310	GO:0009611;GO:0004867;GO:0010951	-	virNOG25712;virNOG26832	SR	sp|P19873|ITH5_CUCMA Inhibitor of trypsin and hageman factor OS=Cucurbita maxima PE=1 SV=1	gi|763775110|gb|KJB42233.1| hypothetical protein B456_007G143500 [Gossypium raimondii]
GWHGAAAA011807	-	-	virNOG09797	R	sp|Q9ZWC6|ATB_ARATH F-box protein At-B OS=Arabidopsis thaliana GN=ATB PE=2 SV=1	gi|976926423|gb|KVI10288.1| F-box domain, cyclin-like protein [Cynara cardunculus var. scolymus]
GWHGAAAA012195	-	-	virNOG06824	S	-	gi|976927184|gb|KVI10992.1| hypothetical protein Ccrd_010600 [Cynara cardunculus var. scolymus]
GWHGAAAA012530	GO:0006355	-	virNOG04401	S	sp|Q8GXW1|RGL2_ARATH DELLA protein RGL2 OS=Arabidopsis thaliana GN=RGL2 PE=1 SV=2	gi|976912299|gb|KVH98810.1| Transcription factor GRAS [Cynara cardunculus var. scolymus]
GWHGAAAA012604	GO:0016021	-	virNOG06963	S	sp|Q8GYB1|NUD15_ARATH Nudix hydrolase 15, mitochondrial OS=Arabidopsis thaliana GN=NUDT15 PE=1 SV=2	gi|976910324|gb|KVH97039.1| TMPIT-like protein [Cynara cardunculus var. scolymus]
GWHGAAAA012605	-	-	virNOG11769	S	sp|Q9SF32|IQD1_ARATH Protein IQ-DOMAIN 1 OS=Arabidopsis thaliana GN=IQD1 PE=1 SV=1	gi|976910325|gb|KVH97040.1| IQ motif, EF-hand binding site-containing protein [Cynara cardunculus var. scolymus]
GWHGAAAA012662	GO:0016787	-	virNOG03114;NOG10334;COG0596	IR	sp|Q6Q2C2|HYES_PIG Bifunctional epoxide hydrolase 2 OS=Sus scrofa GN=EPHX2 PE=2 SV=1	gi|976907836|gb|KVH95076.1| Alpha/beta hydrolase fold-1 [Cynara cardunculus var. scolymus]
GWHGAAAA012663	GO:0016787	-	virNOG03114;COG0596	RI	sp|Q6Q2C2|HYES_PIG Bifunctional epoxide hydrolase 2 OS=Sus scrofa GN=EPHX2 PE=2 SV=1	gi|976928681|gb|KVI11594.1| Epoxide hydrolase-like protein [Cynara cardunculus var. scolymus]
GWHGAAAA014567	-	K03260	virNOG06260	J	sp|B9FXV5|IF4G_ORYSJ Eukaryotic translation initiation factor 4G OS=Oryza sativa subsp. japonica GN=Os07g0555200 PE=2 SV=2	gi|976910459|gb|KVH97151.1| Armadillo-type fold [Cynara cardunculus var. scolymus]
GWHGAAAA016191	-	-	-	-	-	-
GWHGAAAA018182	GO:0016747	-	virNOG11968	S	sp|Q8GSM7|HST_TOBAC Shikimate O-hydroxycinnamoyltransferase OS=Nicotiana tabacum GN=HST PE=1 SV=1	gi|976917530|gb|KVI02975.1| hypothetical protein Ccrd_018738, partial [Cynara cardunculus var. scolymus]
GWHGAAAA018976	GO:0046872;GO:0045490;GO:0030570	K01728	virNOG09397	S	sp|Q9C8G4|PLY4_ARATH Probable pectate lyase 4 OS=Arabidopsis thaliana GN=At1g30350 PE=2 SV=1	gi|470133909|ref|XP_004302801.1| PREDICTED: probable pectate lyase 4 [Fragaria vesca subsp. vesca]
GWHGAAAA019027	GO:0006541;GO:0005524;GO:0044210;GO:0003883	K01937	virNOG03792	F	sp|P70698|PYRG1_MOUSE CTP synthase 1 OS=Mus musculus GN=Ctps1 PE=1 SV=2	gi|976917960|gb|KVI03213.1| CTP synthase [Cynara cardunculus var. scolymus]
GWHGAAAA020510	-	-	virNOG21739	S	-	gi|976926431|gb|KVI10296.1| hypothetical protein Ccrd_011305 [Cynara cardunculus var. scolymus]
GWHGAAAA020511	-	-	virNOG20927	S	-	gi|976902151|gb|KVH90109.1| Uncharacterized protein family, basic secretory protein [Cynara cardunculus var. scolymus]
GWHGAAAA021183	GO:0004674;GO:0005524;GO:0006468	K04733	virNOG09784;COG0515	T	sp|Q9FE20|PBS1_ARATH Serine/threonine-protein kinase PBS1 OS=Arabidopsis thaliana GN=PBS1 PE=1 SV=1	gi|661892151|emb|CDP04377.1| unnamed protein product [Coffea canephora]
GWHGAAAA021800	GO:0016042;GO:0016788	-	virNOG02528	I	sp|Q67ZU1|LIP2_ARATH Triacylglycerol lipase 2 OS=Arabidopsis thaliana GN=LIP2 PE=2 SV=1	gi|661879607|emb|CDP16680.1| unnamed protein product [Coffea canephora]
GWHGAAAA021801	GO:0009055;GO:0046658	-	virNOG22092	R	sp|Q41001|BCP_PEA Blue copper protein OS=Pisum sativum PE=2 SV=1	gi|976905168|gb|KVH92812.1| Cupredoxin [Cynara cardunculus var. scolymus]
GWHGAAAA024477	GO:0043531;GO:0006952	-	COG4886;virNOG13758	ST	sp|Q9FKZ1|DRL42_ARATH Probable disease resistance protein At5g66900 OS=Arabidopsis thaliana GN=At5g66900 PE=3 SV=1	gi|976924674|gb|KVI08617.1| Disease resistance protein [Cynara cardunculus var. scolymus]
GWHGAAAA025143	-	-	virNOG01327;virNOG18495	R	sp|P14381|YTX2_XENLA Transposon TX1 uncharacterized 149 kDa protein OS=Xenopus laevis PE=4 SV=1	gi|332322082|emb|CCA65974.1| hypothetical protein [Beta vulgaris subsp. vulgaris]
GWHGAAAA025327	-	K10268	virNOG04086	R	sp|Q9C626|FB37_ARATH F-box protein At1g47056 OS=Arabidopsis thaliana GN=At1g47056 PE=2 SV=1	gi|567884293|ref|XP_006434705.1| hypothetical protein CICLE_v10000831mg [Citrus clementina] gi|568838547|ref|XP_006473272.1| PREDICTED: F-box protein At1g47056 [Citrus sinensis] gi|557536827|gb|ESR47945.1| hypothetical protein CICLE_v10000831mg [Citrus clementina] gi|641865385|gb|KDO84070.1| hypothetical protein CISIN_1g009671mg [Citrus sinensis]
GWHGAAAA026608	GO:0006355	-	virNOG02880	S	sp|Q8S4W7|GAI1_VITVI DELLA protein GAI1 OS=Vitis vinifera GN=GAI1 PE=2 SV=1	gi|976905215|gb|KVH92859.1| Transcription factor GRAS [Cynara cardunculus var. scolymus]
GWHGAAAA027033	-	-	virNOG13882	S	sp|P19515|LIP_RHIMI Lipase OS=Rhizomucor miehei PE=1 SV=2	gi|297743960|emb|CBI36930.3| unnamed protein product [Vitis vinifera]
GWHGAAAA027364	-	K22382	virNOG05982;virNOG10961	RE	sp|Q28D01|WDR26_XENTR WD repeat-containing protein 26 OS=Xenopus tropicalis GN=wdr26 PE=2 SV=2	gi|976911796|gb|KVH98434.1| CTLH, C-terminal LisH motif-containing protein [Cynara cardunculus var. scolymus]
GWHGAAAA028830	GO:0015969	K00951	virNOG10741	T	sp|O52177|RELA_MYXXA GTP pyrophosphokinase OS=Myxococcus xanthus GN=relA PE=3 SV=1	gi|976907134|gb|KVH94525.1| Beta-grasp domain-containing protein [Cynara cardunculus var. scolymus]
GWHGAAAA028831	GO:0030245;GO:0008810	K01179	virNOG09108	R	sp|O81416|GUN17_ARATH Endoglucanase 17 OS=Arabidopsis thaliana GN=At4g02290 PE=2 SV=1	gi|225437426|ref|XP_002271736.1| PREDICTED: endoglucanase 17 [Vitis vinifera]
GWHGAAAA028851	-	-	NOG165730	S	-	gi|147778025|emb|CAN65286.1| hypothetical protein VITISV_042738 [Vitis vinifera]
GWHGAAAA028885	GO:0016021	-	virNOG22216;virNOG22697	R	sp|Q9ZP41|EGC_CITJA EG45-like domain containing protein OS=Citrus jambhiri GN=CjBAp12 PE=1 SV=1	gi|154816297|gb|ABS87382.1| putative expansin [Lactuca sativa]
GWHGAAAA028886	GO:0016021	-	virNOG22216;virNOG22697	R	sp|Q9ZP41|EGC_CITJA EG45-like domain containing protein OS=Citrus jambhiri GN=CjBAp12 PE=1 SV=1	gi|976915411|gb|KVI01363.1| hypothetical protein Ccrd_020367 [Cynara cardunculus var. scolymus]
GWHGAAAA029977	GO:0005634;GO:0006355;GO:0009734	K14484	virNOG16865	K	sp|Q8LAL2|IAA26_ARATH Auxin-responsive protein IAA26 OS=Arabidopsis thaliana GN=IAA26 PE=1 SV=2	gi|976921251|gb|KVI05949.1| Aux/IAA-ARF-dimerization [Cynara cardunculus var. scolymus]
GWHGAAAA032300	GO:0006810;GO:0016021;GO:0005215	K21398	virNOG13478	P	sp|Q8H4H5|NRAM5_ORYSJ Metal transporter Nramp5 OS=Oryza sativa subsp. japonica GN=NRAMP5 PE=2 SV=1	gi|747047088|ref|XP_011102329.1| PREDICTED: metal transporter Nramp5-like isoform X1 [Sesamum indicum]
GWHGAAAA032322	GO:0003723;GO:0008168;GO:0032259	K21971	COG0144;virNOG04575	J	-	gi|976910903|gb|KVH97568.1| Bacterial Fmu (Sun)/eukaryotic nucleolar NOL1/Nop2p [Cynara cardunculus var. scolymus]
GWHGAAAA033266	GO:0006457;GO:0005783;GO:0005509;GO:0051082;GO:0016021	K08054	virNOG13792	O	sp|P29402|CALX1_ARATH Calnexin homolog 1 OS=Arabidopsis thaliana GN=CNX1 PE=1 SV=1	gi|976912578|gb|KVH99056.1| Calreticulin/calnexin [Cynara cardunculus var. scolymus]
GWHGAAAA033321	-	-	virNOG00817	O	sp|Q8VZ02|BH048_ARATH Transcription factor bHLH48 OS=Arabidopsis thaliana GN=BHLH48 PE=2 SV=1	gi|976924556|gb|KVI08508.1| Ankyrin repeat-containing protein [Cynara cardunculus var. scolymus]
GWHGAAAA033367	GO:0016021;GO:0071805;GO:0015079	K03549	virNOG11043	P	sp|O22397|POT1_ARATH Potassium transporter 1 OS=Arabidopsis thaliana GN=POT1 PE=1 SV=2	gi|590591052|ref|XP_007016907.1| Potassium transporter 1 isoform 1 [Theobroma cacao] gi|508787270|gb|EOY34526.1| Potassium transporter 1 isoform 1 [Theobroma cacao]
GWHGAAAA033496	GO:0006886;GO:0008565;GO:0030131;GO:0016192	K11824	virNOG01378;virNOG33264	U	sp|Q8LPK4|AP2A2_ARATH AP-2 complex subunit alpha-2 OS=Arabidopsis thaliana GN=ALPHAC-AD PE=1 SV=1	gi|1025367287|ref|XP_016442622.1| PREDICTED: AP-2 complex subunit alpha-1-like, partial [Nicotiana tabacum]
GWHGAAAA033923	-	K15601	virNOG07059	K	sp|Q7LBC6|KDM3B_HUMAN Lysine-specific demethylase 3B OS=Homo sapiens GN=KDM3B PE=1 SV=2	gi|976901656|gb|KVH89675.1| JmjC domain-containing protein [Cynara cardunculus var. scolymus]
GWHGAAAA034239	-	-	virNOG10113	R	sp|Q9SKU6|PP166_ARATH Pentatricopeptide repeat-containing protein At2g20710, mitochondrial OS=Arabidopsis thaliana GN=At2g20710 PE=2 SV=1	gi|976909567|gb|KVH96664.1| Pentatricopeptide repeat-containing protein [Cynara cardunculus var. scolymus]
GWHGAAAA034842	-	-	virNOG01453	R	sp|Q0V7S6|FK125_ARATH F-box/kelch-repeat protein OR23 OS=Arabidopsis thaliana GN=OR23 PE=2 SV=1	gi|976906930|gb|KVH94328.1| F-box domain, cyclin-like protein [Cynara cardunculus var. scolymus]
GWHGAAAA034844	-	-	-	-	-	-
GWHGAAAA035813	GO:0046872	-	virNOG01370	Q	sp|Q9C899|F6H2_ARATH Feruloyl CoA ortho-hydroxylase 2 OS=Arabidopsis thaliana GN=F6&apos;H2 PE=1 SV=1	gi|645252299|ref|XP_008232058.1| PREDICTED: protein DMR6-LIKE OXYGENASE 2-like [Prunus mume]
GWHGAAAA035898	GO:0006777;GO:0046872;GO:0051539;GO:0003824;GO:0005739;GO:0019008	-	virNOG09352	H	sp|Q39055|CNX2_ARATH Cyclic pyranopterin monophosphate synthase, mitochondrial OS=Arabidopsis thaliana GN=CNX2 PE=1 SV=1	gi|747044028|ref|XP_011086940.1| PREDICTED: cyclic pyranopterin monophosphate synthase, mitochondrial [Sesamum indicum] gi|747044030|ref|XP_011086950.1| PREDICTED: cyclic pyranopterin monophosphate synthase, mitochondrial [Sesamum indicum]
GWHGAAAA036140	GO:0045330;GO:0030599;GO:0005618;GO:0045490;GO:0005576;GO:0043086;GO:0046910;GO:0042545	K01051	COG4677;virNOG02047	G	sp|O04887|PME2_CITSI Pectinesterase 2 OS=Citrus sinensis GN=PECS-2.1 PE=2 SV=1	gi|976903303|gb|KVH91211.1| Pectinesterase, active site-containing protein [Cynara cardunculus var. scolymus]
GWHGAAAA036631	GO:0016020;GO:0004672	-	virNOG09451	T	sp|Q9LT96|Y5977_ARATH Probable leucine-rich repeat receptor-like protein kinase At5g49770 OS=Arabidopsis thaliana GN=At5g49770 PE=2 SV=1	gi|747081659|ref|XP_011088111.1| PREDICTED: probable leucine-rich repeat receptor-like protein kinase At5g49770 [Sesamum indicum]
GWHGAAAA036928	GO:0016620;GO:0055114	K00128	virNOG00876	C	sp|Q9SU63|AL2B4_ARATH Aldehyde dehydrogenase family 2 member B4, mitochondrial OS=Arabidopsis thaliana GN=ALDH2B4 PE=2 SV=1	gi|802718755|ref|XP_012085348.1| PREDICTED: aldehyde dehydrogenase family 2 member B7, mitochondrial-like [Jatropha curcas] gi|643713900|gb|KDP26565.1| hypothetical protein JCGZ_17723 [Jatropha curcas]
GWHGAAAA037049	-	-	-	-	-	-
GWHGAAAA037050	-	-	-	-	-	gi|567877565|ref|XP_006431341.1| hypothetical protein CICLE_v10003531mg, partial [Citrus clementina] gi|557533463|gb|ESR44581.1| hypothetical protein CICLE_v10003531mg, partial [Citrus clementina]
GWHGAAAA037170	GO:0006099;GO:0022900;GO:0005743;GO:0050660;GO:0008177	K00234	virNOG06737	C	sp|O82663|DHSA1_ARATH Succinate dehydrogenase [ubiquinone] flavoprotein subunit 1, mitochondrial OS=Arabidopsis thaliana GN=SDH1-1 PE=1 SV=1	gi|976904673|gb|KVH92336.1| FAD binding domain-containing protein [Cynara cardunculus var. scolymus]
GWHGAAAA037967	GO:0015350;GO:0015884;GO:0016021;GO:0009941;GO:0051958;GO:0015231;GO:0015885	-	virNOG05053	R	sp|Q9SKZ5|FBT1_ARATH Folate-biopterin transporter 1, chloroplastic OS=Arabidopsis thaliana GN=At2g32040 PE=2 SV=2	gi|976915983|gb|KVI01659.1| hypothetical protein Ccrd_020063 [Cynara cardunculus var. scolymus]
GWHGAAAA038070	GO:0016021	K15377	virNOG12506	I	sp|Q6IP59|CTL2_XENLA Choline transporter-like protein 2 OS=Xenopus laevis GN=slc44a2 PE=2 SV=1	gi|1009161741|ref|XP_015899058.1| PREDICTED: choline transporter-like protein 2 [Ziziphus jujuba] gi|1009161743|ref|XP_015899060.1| PREDICTED: choline transporter-like protein 2 [Ziziphus jujuba]
GWHGAAAA038307	GO:0016021;GO:0015238;GO:0015297;GO:0006855	K03327	virNOG10422	S	sp|Q9LYT3|TT12_ARATH Protein TRANSPARENT TESTA 12 OS=Arabidopsis thaliana GN=TT12 PE=2 SV=1	gi|976909877|gb|KVH96850.1| Multi antimicrobial extrusion protein [Cynara cardunculus var. scolymus]
GWHGAAAA038317	GO:0005634;GO:0003677;GO:0006355;GO:0005509;GO:0016021	-	virNOG05576	K	sp|Q9LRN6|CML22_ARATH Probable calcium-binding protein CML22 OS=Arabidopsis thaliana GN=CML22 PE=3 SV=1	gi|976903044|gb|KVH90970.1| Calcium-binding EF-hand [Cynara cardunculus var. scolymus]
GWHGAAAA039590	GO:0006412;GO:0015141;GO:0016021;GO:0003735;GO:0071422	K15100	virNOG01838	C	sp|Q9M038|SFC1_ARATH Mitochondrial succinate-fumarate transporter 1 OS=Arabidopsis thaliana GN=SFC1 PE=2 SV=1	gi|976918103|gb|KVI03316.1| hypothetical protein Ccrd_018388 [Cynara cardunculus var. scolymus]
GWHGAAAA041027	-	K14485	virNOG01111	T	sp|Q570C0|TIR1_ARATH Protein TRANSPORT INHIBITOR RESPONSE 1 OS=Arabidopsis thaliana GN=TIR1 PE=1 SV=2	gi|976918823|gb|KVI03983.1| F-box domain, cyclin-like protein [Cynara cardunculus var. scolymus]
GWHGAAAA041469	GO:0016301;GO:0005622;GO:0048015;GO:0046854	K00888	virNOG01733	T	sp|Q9SXA1|P4KA1_ARATH Phosphatidylinositol 4-kinase alpha OS=Arabidopsis thaliana GN=PI4KALPHA1 PE=1 SV=2	gi|976916450|gb|KVI01960.1| Armadillo-type fold [Cynara cardunculus var. scolymus]
GWHGAAAA041470	GO:0016765;GO:0016021	K11778	virNOG08247	S	sp|Q96E22|NGBR_HUMAN Nogo-B receptor OS=Homo sapiens GN=NUS1 PE=1 SV=1	gi|687843834|gb|AIQ81186.1| cis-prenyltransferase-like 1 [Lactuca sativa]
GWHGAAAA042101	GO:0016021	-	virNOG12450	R	sp|Q6DN12|MCTP2_HUMAN Multiple C2 and transmembrane domain-containing protein 2 OS=Homo sapiens GN=MCTP2 PE=1 SV=3	gi|976912998|gb|KVH99401.1| C2 calcium-dependent membrane targeting [Cynara cardunculus var. scolymus]
GWHGAAAA043016	-	-	-	-	-	-
GWHGAAAA043496	GO:0016705;GO:0020037;GO:0005506;GO:0016021;GO:0055114	-	COG2124;virNOG05772	Q	sp|Q50EK0|C16B2_PICSI Cytochrome P450 716B2 OS=Picea sitchensis GN=CYP716B2 PE=2 SV=1	gi|475525912|gb|EMT07225.1| Cytochrome P450 716B1 [Aegilops tauschii]
GWHGAAAA043497	GO:0046872;GO:0016491	-	COG2124;virNOG05772	Q	sp|Q50EK1|C16B1_PICSI Cytochrome P450 716B1 OS=Picea sitchensis GN=CYP716B1 PE=2 SV=1	gi|976901577|gb|KVH89613.1| cytochrome P450, partial [Cynara cardunculus var. scolymus]
GWHGAAAA043709	GO:0000166;GO:0004672;GO:0006468	-	NOG21676;COG0515;virNOG14684;virNOG12155	T	sp|Q3E8W4|ANX2_ARATH Receptor-like protein kinase ANXUR2 OS=Arabidopsis thaliana GN=ANX2 PE=2 SV=1	gi|976901809|gb|KVH89788.1| Phloem protein 2-like protein [Cynara cardunculus var. scolymus]
GWHGAAAA044239	GO:0016702;GO:0055114	K09840	virNOG05544	Q	sp|Q9LRR7|NCED3_ARATH 9-cis-epoxycarotenoid dioxygenase NCED3, chloroplastic OS=Arabidopsis thaliana GN=NCED3 PE=2 SV=1	gi|84579410|dbj|BAE72092.1| Lactuca sativa 9-cis-epoxycarotenoid dioxygenase 3
GWHGAAAA045245	GO:0005634;GO:0003677;GO:0006355;GO:0003700;GO:0048364;GO:0046983;GO:0010228	-	virNOG04763	K	sp|Q0J8G8|MAD26_ORYSJ MADS-box transcription factor 26 OS=Oryza sativa subsp. japonica GN=MADS26 PE=2 SV=1	gi|565344479|ref|XP_006339341.1| PREDICTED: agamous-like MADS-box protein AGL12 isoform X1 [Solanum tuberosum]
GWHGAAAA045817	-	-	virNOG02568	R	sp|Q9LMY5|PPR41_ARATH Putative pentatricopeptide repeat-containing protein At1g13630 OS=Arabidopsis thaliana GN=At1g13630 PE=2 SV=3	gi|976920581|gb|KVI05302.1| Pentatricopeptide repeat-containing protein, partial [Cynara cardunculus var. scolymus]
GWHGAAAA045869	GO:0055114;GO:0016491	-	virNOG10123	I	sp|Q9LIG0|Y3136_ARATH Clavaminate synthase-like protein At3g21360 OS=Arabidopsis thaliana GN=At3g21360 PE=1 SV=1	gi|976921248|gb|KVI05946.1| hypothetical protein Ccrd_015726 [Cynara cardunculus var. scolymus]
GWHGAAAA046063	GO:0035335;GO:0004725;GO:0005737	K18045	virNOG13617	V	sp|Q9ZVN4|Y1500_ARATH Probable tyrosine-protein phosphatase At1g05000 OS=Arabidopsis thaliana GN=At1g05000 PE=1 SV=1	gi|2702271|gb|AAB91974.1| unknown protein [Arabidopsis thaliana]
