# Supplementary material for: Genetic diversity and evolutionary patterns of Taraxacum kok‐saghyz Rodin
Source: Ecol Evol. 2021 May 7;11(12):7917–26. doi: 10.1002/ece3.7622 (PMC8216896; doi:10.1002/ece3.7622)
Supplement: Supplementary file 4 — Table S4 [file ECE3-11-7917-s003.xlsx]

## Sheet: AMOVA
Table S4 Analysis of molecular variance.
Source of variation	d.f.	Sum of squares	Variance components	Percentage of variation
Among populations	3	31973.6	438.672	0.467
Within populations	55	46447.8	500.647	0.533
Total	58	78421.4	939.319
