# Supplementary material for: Genetic diversity and evolutionary patterns of Taraxacum kok‐saghyz Rodin
Source: Ecol Evol. 2021 May 7;11(12):7917–26. doi: 10.1002/ece3.7622 (PMC8216896; doi:10.1002/ece3.7622)
Supplement: Supplementary file 5 — Table S5 [file ECE3-11-7917-s005.xlsx]

## Sheet: Pop_GeneticDistance
Table S5 Population differentiation index Fst.
population	A	B	C	D
A	0	0.01445	0.3423**	0.25724**
B	22.97km	0	0.31194**	0.15527*
C	107.00km	86.65km	0	0.31198**
D	71.77km	92.27km	159.18km	0
Note: Distance method (Tajima and Nei) * : represents that the Fst value is between 0.15 and 0.25, with significant difference; ** : represents that the Fst value is greater than 0.25, with a very significant difference; Fst=0~0.05: the differentiation was very small and could not be considered; Fst=0.05~0.15: There was intermediate degree of genetic differentiation between populations; Fst=0.15~…
