# Supplementary material for: Genetic diversity and evolutionary patterns of Taraxacum kok‐saghyz Rodin
Source: Ecol Evol. 2021 May 7;11(12):7917–26. doi: 10.1002/ece3.7622 (PMC8216896; doi:10.1002/ece3.7622)
Supplement: Supplementary file 6 — Table S6 [file ECE3-11-7917-s006.xlsx]

## Sheet: KEGG AND GO for 80 genes in sel
Table S6. KEGG pathway enrichment analysis for 80 genes in selective sweep regions.
Pathway Term	Database	ID	Input number	Background number	P-Value	Corrected P-Value	Input
Plant hormone signal transduction	KEGG PATHWAY	ath04075	4	273	0.00361751	0.0841929	GWHGAAAA041027|GWHGAAAA012530|GWHGAAAA029977|GWHGAAAA026608
Limonene and pinene degradation	KEGG PATHWAY	ath00903	1	6	0.0157047	0.120613	GWHGAAAA036928
Pentose and glucuronate interconversions	KEGG PATHWAY	ath00040	2	96	0.0208011	0.120613	GWHGAAAA018976|GWHGAAAA036140
Metabolic pathways	KEGG PATHWAY	ath01100	10	2246	0.0299657	0.125458	GWHGAAAA018976|GWHGAAAA036140|GWHGAAAA004450|GWHGAAAA037170|GWHGAAAA019027|GWHGAAAA035898|GWHGAAAA041469|GWHGAAAA044239|GWHGAAAA036928|GWHGAAAA028830
Sulfur relay system	KEGG PATHWAY	ath04122	1	13	0.0311661	0.126039	GWHGAAAA035898
Histidine metabolism	KEGG PATHWAY	ath00340	1	18	0.042063	0.144359	GWHGAAAA036928
Biosynthesis of unsaturated fatty acids	KEGG PATHWAY	ath01040	1	24	0.0549798	0.162444	GWHGAAAA004450
Folate biosynthesis	KEGG PATHWAY	ath00790	1	26	0.0592471	0.169349	GWHGAAAA035898
Carotenoid biosynthesis	KEGG PATHWAY	ath00906	1	29	0.0656125	0.173384	GWHGAAAA044239
Lysine degradation	KEGG PATHWAY	ath00310	1	34	0.0761271	0.181634	GWHGAAAA036928
Fatty acid elongation	KEGG PATHWAY	ath00062	1	35	0.0782159	0.181634	GWHGAAAA004450
Mismatch repair	KEGG PATHWAY	ath03430	1	39	0.0865249	0.191894	GWHGAAAA001886
Fatty acid degradation	KEGG PATHWAY	ath00071	1	47	0.102922	0.211288	GWHGAAAA036928
Biosynthesis of secondary metabolites	KEGG PATHWAY	ath01110	5	1107	0.106652	0.216296	GWHGAAAA041470|GWHGAAAA036928|GWHGAAAA037170|GWHGAAAA044239|GWHGAAAA004450
beta-Alanine metabolism	KEGG PATHWAY	ath00410	1	50	0.108996	0.218859	GWHGAAAA036928
Valine, leucine and isoleucine degradation	KEGG PATHWAY	ath00280	1	51	0.111011	0.221802	GWHGAAAA036928
Ascorbate and aldarate metabolism	KEGG PATHWAY	ath00053	1	53	0.115029	0.2278	GWHGAAAA036928
Arginine and proline metabolism	KEGG PATHWAY	ath00330	1	54	0.117031	0.231537	GWHGAAAA036928
Pyrimidine metabolism	KEGG PATHWAY	ath00240	1	57	0.12301	0.23984	GWHGAAAA019027
Terpenoid backbone biosynthesis	KEGG PATHWAY	ath00900	1	60	0.12895	0.244568	GWHGAAAA041470
Glycerolipid metabolism	KEGG PATHWAY	ath00561	1	60	0.12895	0.244568	GWHGAAAA036928
Tryptophan metabolism	KEGG PATHWAY	ath00380	1	60	0.12895	0.244568	GWHGAAAA036928
Citrate cycle (TCA cycle)	KEGG PATHWAY	ath00020	1	63	0.13485	0.250346	GWHGAAAA037170
Fatty acid metabolism	KEGG PATHWAY	ath01212	1	69	0.146531	0.26544	GWHGAAAA004450
Phosphatidylinositol signaling system	KEGG PATHWAY	ath04070	1	76	0.159963	0.28441	GWHGAAAA041469
Inositol phosphate metabolism	KEGG PATHWAY	ath00562	1	78	0.163762	0.288637	GWHGAAAA041469
Phagosome	KEGG PATHWAY	ath04145	1	82	0.17131	0.293716	GWHGAAAA033266
Pyruvate metabolism	KEGG PATHWAY	ath00620	1	86	0.178791	0.301168	GWHGAAAA036928
Purine metabolism	KEGG PATHWAY	ath00230	1	100	0.204452	0.325125	GWHGAAAA028830
Glycolysis / Gluconeogenesis	KEGG PATHWAY	ath00010	1	116	0.232811	0.35538	GWHGAAAA036928
Endocytosis	KEGG PATHWAY	ath04144	1	144	0.28006	0.391657	GWHGAAAA033496
Oxidative phosphorylation	KEGG PATHWAY	ath00190	1	160	0.305758	0.410253	GWHGAAAA037170
RNA transport	KEGG PATHWAY	ath03013	1	171	0.322899	0.426725	GWHGAAAA014567
Spliceosome	KEGG PATHWAY	ath03040	1	192	0.35447	0.453308	GWHGAAAA006338
Protein processing in endoplasmic reticulum	KEGG PATHWAY	ath04141	1	211	0.381781	0.478827	GWHGAAAA033266
Carbon metabolism	KEGG PATHWAY	ath01200	1	273	0.46321	0.532322	GWHGAAAA037170
